# Supplementary material for: Estimating the prevalence of dementia using multiple linked administrative health records and capture–recapture methodology
Source: Emerg Themes Epidemiol. 2017 Feb 27;14:3. doi: 10.1186/s12982-017-0057-3 (PMC5327574; doi:10.1186/s12982-017-0057-3)
Supplement: Supplementary file 2 — Additional file 2. Dementia prevalence and incidence by single year of age (dataset). [file 12982_2017_57_MOESM2_ESM.xlsx]

## Sheet: Supplementary data A5
	Follow-up censored at 6/3/2012 (last survey response date)
	actual dementia cases
age	pyrs	new_dementia_cases	n	incidence_rate	prevalent_dementia_cases	pyrs	n_for_prev	prevalence_rate	cumulative_cases	total_n	cumulative_rate
68	3.08145	0	10	0		3.08145	10	0	0
69	22.8761	0	45	0		22.8761	45	0	0
70	849.209	0	2176	0		849.209	2176	0	0
71	3516.38	0	4878	0		3516.38	4878	0	0
72	6065.8	1	7336	0.0164859	1	6065.8	7336	0.0164859	1	12432	0.00804376
73	8336.79	6	9572	0.0719702	6	8339.15	9572	0.0719498	7	12432	0.0563063
74	10457.6	18	11587	0.172123	23	10469	11592	0.219696	25	12432	0.201094
75	11791	13	11999	0.110253	30	11812.2	12016	0.253975	38	12432	0.305663
76	11672.5	52	11807	0.445493	76	11715.4	11831	0.648722	90	12432	0.723938
77	11395.9	44	11537	0.386105	112	11482.3	11605	0.975417	134	12432	1.07786
78	11102.4	72	11251	0.648508	174	11229	11353	1.54956	206	12432	1.65701
79	10751	154	10949	1.43242	305	10956	11100	2.78385	360	12432	2.89575
80	10322.3	166	10534	1.60817	434	10653	10802	4.07396	526	12432	4.23102
81	9872.63	196	10122	1.98529	586	10330.9	10512	5.6723	722	12432	5.80759
82	9342.57	207	9610	2.21566	724	9924.18	10127	7.29531	929	12432	7.47265
83	8796.45	285	9095	3.23994	914	9518.85	9724	9.602	1214	12432	9.76512
84	8235.35	262	8511	3.18141	1058	9073.78	9307	11.66	1476	12432	11.8726
85	7615.01	308	7929	4.04465	1196	8561.92	8817	13.9688	1784	12432	14.3501
86	6094.67	274	7158	4.49573	1262	7000.65	8146	18.0269	2058	12432	16.5541
87	4152.22	217	5042	5.22612	1022	4886.66	5847	20.9141	2275	12432	18.2995
88	2574.56	155	3285	6.02045	785	3115.31	3915	25.1982	2430	12432	19.5463
89	1289.6	77	1861	5.97084	529	1619.67	2313	32.661	2507	12432	20.1657
90	345.975	24	751	6.93691	221	443.15	948	49.8703	2531	12432	20.3588
91	4.3833	3	8	68.4416	5	6.17522	10	80.9687	2534	12432	20.3829
92	0	0	1		1	0.13963	1	716.176	2534	12432	20.3829
	Follow-up censored at 6/3/2012 (last survey response date)
	actual dementia cases + capture recapture estimate
age	pyrs	new_dementia_cases	n	incidence_rate	prevalent_dementia_cases	pyrs	n_for_prev	prevalence_rate	cumulative_cases	total_n	cumulative_rate
68	3.08145	0	10	0		3.08145	10	0	0
69	22.8761	0	45	0		22.8761	45	0	0
70	849.209	0	2176	0		849.209	2176	0	0
71	3515.58	2	4878	0.0568896	2	3516.38	4878	0.0568766	2	12432	0.0160875
72	6063.07	3	7334	0.0494798	5	6065.8	7336	0.0824294	5	12432	0.0402188
73	8332.49	7	9568	0.0840086	11	8339.15	9572	0.131908	12	12432	0.0965251
74	10451.2	22	11582	0.210501	32	10469	11592	0.305663	34	12432	0.273488
75	11778.8	21	11991	0.178286	46	11812.2	12016	0.389429	55	12432	0.442407
76	11656.8	53	11792	0.454669	92	11715.4	11831	0.785295	108	12432	0.868726
77	11379.3	50	11522	0.439395	133	11482.3	11605	1.15831	158	12432	1.27091
78	11079.1	78	11231	0.704028	200	11229	11353	1.78111	236	12432	1.89833
79	10717.1	174	10923	1.62358	351	10956	11100	3.20371	410	12432	3.29794
80	10268.2	187	10489	1.82116	500	10653	10802	4.6935	597	12432	4.80212
81	9778.74	259	10059	2.6486	712	10330.9	10512	6.89195	856	12432	6.88546
82	9204.43	260	9491	2.82473	896	9924.18	10127	9.02845	1116	12432	8.97683
83	8598.84	353	8931	4.10521	1146	9518.85	9724	12.0393	1469	12432	11.8163
84	7995.34	322	8292	4.02734	1337	9073.78	9307	14.7348	1791	12432	14.4064
85	7310	410	7663	5.60876	1564	8561.92	8817	18.2669	2201	12432	17.7043
86	5776.34	336	6820	5.81683	1662	7000.65	8146	23.7407	2537	12432	20.407
87	3859.25	362	4758	9.38006	1451	4886.66	5847	29.6931	2899	12432	23.3189
88	2364.63	203	3017	8.58486	1101	3115.31	3915	35.3416	3102	12432	24.9517
89	1171.8	97	1705	8.2779	705	1619.67	2313	43.5274	3199	12432	25.732
90	315.394	27	679	8.56072	296	443.15	948	66.7946	3226	12432	25.9492
91	3.65982	3	7	81.9712	6	6.17522	10	97.1625	3229	12432	25.9733
92	0	0			1	0.13963	1	716.176	3229	12432	25.9733
	Follow-up censored at 6/3/2012 (last survey response date)
	actual dementia cases + capture recapture estimate + extra hospital estimates
age	pyrs	new_dementia_cases	n	incidence_rate	prevalent_dementia_cases	pyrs	n_for_prev	prevalence_rate	cumulative_cases	total_n	cumulative_rate
68	3.08145	0	10	0		3.08145	10	0	0
69	22.8761	0	45	0		22.8761	45	0	0
70	849.209	0	2176	0		849.209	2176	0	0
71	3515.58	3	4878	0.0853344	3	3516.38	4878	0.0853149	3	12432	0.0241313
72	6063.07	3	7334	0.0494798	5	6065.8	7336	0.0824294	6	12432	0.0482625
73	8332.16	8	9568	0.0960135	12	8339.15	9572	0.1439	14	12432	0.112613
74	10450.1	23	11581	0.220093	34	10469	11592	0.324767	37	12432	0.297619
75	11777.1	21	11989	0.178312	48	11812.2	12016	0.406361	58	12432	0.466538
76	11653.5	61	11791	0.523447	101	11715.4	11831	0.862117	119	12432	0.957207
77	11371	60	11516	0.527658	149	11482.3	11605	1.29765	179	12432	1.43983
78	11064.4	90	11221	0.813421	222	11229	11353	1.97703	269	12432	2.16377
79	10694.9	191	10903	1.78589	388	10956	11100	3.54142	460	12432	3.70013
80	10243.9	193	10465	1.88404	530	10653	10802	4.97512	653	12432	5.25257
81	9751.34	273	10034	2.79962	751	10330.9	10512	7.26945	926	12432	7.44852
82	9171.15	276	9460	3.00944	943	9924.18	10127	9.50205	1202	12432	9.6686
83	8557.79	373	8893	4.3586	1204	9518.85	9724	12.6486	1575	12432	12.6689
84	7951.97	341	8251	4.28824	1397	9073.78	9307	15.396	1916	12432	15.4118
85	7255.68	433	7614	5.96774	1636	8561.92	8817	19.1079	2349	12432	18.8948
86	5722.27	360	6763	6.29121	1743	7000.65	8146	24.8977	2709	12432	21.7905
87	3814	386	4716	10.1206	1517	4886.66	5847	31.0437	3095	12432	24.8954
88	2332.86	218	2979	9.34474	1154	3115.31	3915	37.0429	3313	12432	26.649
89	1155.88	103	1676	8.91098	740	1619.67	2313	45.6884	3416	12432	27.4775
90	312.118	29	670	9.29135	307	443.15	948	69.2768	3445	12432	27.7107
91	3.65982	3	7	81.9712	6	6.17522	10	97.1625	3448	12432	27.7349
92	0	0			1	0.13963	1	716.176	3448	12432	27.7349
